# Supplementary material for: Genome-Wide Characterization of GRAS Family and Their Potential Roles in Cold Tolerance of Cucumber (Cucumis sativus L.)
Source: Int J Mol Sci. 2020 May 29;21(11):3857. doi: 10.3390/ijms21113857 (PMC7312588; doi:10.3390/ijms21113857)
Supplement: Supplementary file 1 [file ijms-21-03857-s001.zip]

Archive with 25 entries (22 files):
- Supplementary files/
- Supplementary files/.DS_Store
- __MACOSX/
- __MACOSX/Supplementary files/
- __MACOSX/Supplementary files/._.DS_Store
- Supplementary files/Table S1.xlsx
- __MACOSX/Supplementary files/._Table S1.xlsx
- Supplementary files/Table S10.xlsx
- __MACOSX/Supplementary files/._Table S10.xlsx
- Supplementary files/Table S2.xlsx
- __MACOSX/Supplementary files/._Table S2.xlsx
- Supplementary files/Table S3.xlsx
- __MACOSX/Supplementary files/._Table S3.xlsx
- Supplementary files/Table S4.xlsx
- __MACOSX/Supplementary files/._Table S4.xlsx
- Supplementary files/Table S5.xlsx
- __MACOSX/Supplementary files/._Table S5.xlsx
- Supplementary files/Table S6.xlsx
- __MACOSX/Supplementary files/._Table S6.xlsx
- Supplementary files/Table S7.xlsx
- __MACOSX/Supplementary files/._Table S7.xlsx
- Supplementary files/Table S8.xlsx
- __MACOSX/Supplementary files/._Table S8.xlsx
- Supplementary files/Table S9.xlsx
- __MACOSX/Supplementary files/._Table S9.xlsx
