# Supplementary material for: Genome-Wide Characterization of GRAS Family and Their Potential Roles in Cold Tolerance of Cucumber (Cucumis sativus L.)
Source: Int J Mol Sci. 2020 May 29;21(11):3857. doi: 10.3390/ijms21113857 (PMC7312588; doi:10.3390/ijms21113857)
Supplement: Supplementary file 1 [file ijms-21-03857-s001.zip › Supplementary files/Table S1.xlsx]

## Sheet: Sheet1
Table S1. Amino acid composition of GRAS proteins
gene_ID	mRNA_ID	amino acidlength	MW(Da)	pI	Aliphatic index	Grand average of hydropathicity (GRAVY)	HMM_Evalue
Csa_1G616330	KGN66515	428	48090.5	5.56	100.51	-0.065	8.9e-107
Csa_1G523610	KGN65737	698	79395	6	70.83	-0.64	3e-113
Csa_1G408720	KGN65400	535	58363	5.29	86.8	-0.08	7.5e-125
Csa_1G002800	KGN63511	473	52699	5.64	89.73	-0.135	1.9e-101
Csa_2G405020	KGN63151	685	75523.1	5.29	81.36	-0.331	5.3e-134
Csa_2G285340	KGN61999	503	56748	5.95	77.38	-0.345	4.3e-88
Csa_3G734180	KGN58865	760	85951.3	5.62	75.36	-0.521	4.7e-117
Csa_3G405510	KGN57951	594	66028.3	5.68	80.12	-0.363	1.8e-126
Csa_3G289300	KGN57774	563	61604.8	5.08	83.36	-0.218	2.7e-117
Csa_3G061550	KGN56052	545	60638.8	5.56	87.16	-0.284	1.9e-127
Csa_3G043910	KGN55975	658	73232.9	5.31	76.82	-0.495	2.4e-120
Csa_3G039300	KGN55959	388	44826.1	6.41	94.77	-0.246	2.1e-115
Csa_3G020600	KGN55872	770	84641.7	5.51	78.39	-0.306	2.3e-95
Csa_4G196810	KGN53965	857	92741.2	6.11	83.7	-0.315	7.4e-127
Csa_4G061850	KGN53498	444	48766.2	6.04	91.17	-0.245	1.6e-115
Csa_4G043840	KGN53268	532	59269.1	5.88	86.54	-0.161	7.5e-85
Csa_4G043830	KGN53267	508	56937.6	5.88	87.17	-0.145	1.8e-86
Csa_4G038690	KGN53252	589	64841.8	5.07	81.34	-0.297	1.4e-108
Csa_5G623560	KGN52292	480	53888.9	5.4	93.27	-0.162	2.5e-135
Csa_5G569350	KGN51488	586	65048.6	5.21	83.58	-0.281	1.6e-135
Csa_5G421370	KGN51056	603	65927.2	5.19	79	-0.299	6e-134
Csa_5G140530	KGN49928	598	65372.5	5.93	80.07	-0.362	1e-105
Csa_6G511620	KGN49047	541	60033.7	5.98	78.26	-0.304	7.3e-125
Csa_6G502620	KGN48824	609	66641.9	4.84	77.6	-0.322	3.9e-109
Csa_6G495620	KGN48608	490	55540.1	5.38	70.51	-0.47	7.5e-105
Csa_6G495010	KGN48596	473	52902.7	6.11	87.84	-0.048	1.1e-90
Csa_6G484540	KGN48376	497	56972.1	4.76	81.83	-0.233	7.5e-69
Csa_6G190300	KGN47139	721	82028.8	5.36	74.9	-0.491	3.5e-105
Csa_6G110820	KGN46590	545	61098.1	6.15	80.18	-0.334	1.9e-135
Csa_6G109640	KGN46568	754	81829.9	5.86	77.47	-0.285	2.1e-99
Csa_6G081510	KGN46310	459	52074.1	5.68	82.09	-0.333	2.5e-94
Csa_6G040600	KGN45971	478	53313.1	5.92	88.79	-0.262	8.1e-96
Csa_7G450500	KGN45491	555	62199.5	7.63	68.02	-0.669	2e-75
Csa_7G407700	KGN45017	576	66097.1	4.94	83.59	-0.285	8.3e-74
Csa_7G372280	KGN44682	457	50864.8	5.6	92.56	-0.099	3.9e-93
Csa_7G322070	KGN44510	570	63861	4.86	75.68	-0.381	6.4e-130
Csa_7G044940	KGN43554	433	48766.6	6.14	89.12	-0.169	6.1e-85
