# Supplementary material for: Genome-Wide Characterization of GRAS Family and Their Potential Roles in Cold Tolerance of Cucumber (Cucumis sativus L.)
Source: Int J Mol Sci. 2020 May 29;21(11):3857. doi: 10.3390/ijms21113857 (PMC7312588; doi:10.3390/ijms21113857)
Supplement: Supplementary file 1 [file ijms-21-03857-s001.zip › Supplementary files/Table S10.xlsx]

## Sheet: Sheet1
Table S10. Orignal Ct value of CsaActin7 in leaves and roots responding to cold
Replicates	Original ct value of Csa leaves						Original ct value of Csa roots
	0h	6h	12h	24h	3d	6d	0h	6h	12h	24h	3d	6d
1	17.618	18.5326	17.9757	18.6106	21.0903	22.6016	18.7236	17.5574	15.895	16.3949	16.8116	17.8697
2	17.6758	18.2847	18.1886	18.8876	19.2461	22.3195	18.9281	17.4706	16.0638	16.4879	16.8296	18.4111
3	18.1684	18.6694	18.347	18.958	19.5999	20.6401	18.8799	17.6353	16.777	17.2924	17.1261	19.7671
4	18.6424	18.5102	18.1699	18.8681	19.5436	20.509	19.0018	17.8272	16.8863	17.5905	17.4191	19.9153
5	18.3643	18.9884	19.1065	19.7894	21.1068	21.9871	19.4974	18.2817	17.22	17.28	18.0762	19.348
6	18.5413	18.857	19.1922	19.7256	21.0002	21.9957	19.3925	18.0867	16.8758	17.2531	18.0993	19.1384
7	18.8434	19.2194	19.3882	20.0032	21.4684	22.1862	19.8168	18.5189	17.4261	17.63	18.4669	19.8519
8	18.6414	19.2096	19.6766	20.5215	21.4767	22.4777	19.7963	18.6779	17.6944	17.7668	18.7002	19.6177
