# Supplementary material for: Genome-Wide Characterization of GRAS Family and Their Potential Roles in Cold Tolerance of Cucumber (Cucumis sativus L.)
Source: Int J Mol Sci. 2020 May 29;21(11):3857. doi: 10.3390/ijms21113857 (PMC7312588; doi:10.3390/ijms21113857)
Supplement: Supplementary file 1 [file ijms-21-03857-s001.zip › Supplementary files/Table S2.xlsx]

## Sheet: Sheet1
Table S2. Classification of GRAS proteins in cucumbers
gene_ID	mRNA_ID	Synonym
Csa_1G616330	KGN66515	SCL3
Csa_1G523610	KGN65737	LISCL
Csa_1G408720	KGN65400	DELLA
Csa_1G002800	KGN63511	DELLA
Csa_2G405020	KGN63151	DELLA
Csa_2G285340	KGN61999	SHR
Csa_3G734180	KGN58865	LISCL
Csa_3G405510	KGN57951	PAT1
Csa_3G289300	KGN57774	DELLA
Csa_3G061550	KGN56052	PAT1
Csa_3G043910	KGN55975	SCL28
Csa_3G039300	KGN55959	LAS
Csa_3G020600	KGN55872	HAM
Csa_4G196810	KGN53965	SCR
Csa_4G061850	KGN53498	SCR
Csa_4G043840	KGN53268	HAM
Csa_4G043830	KGN53267	HAM
Csa_4G038690	KGN53252	LAS
Csa_5G623560	KGN52292	SCL3
Csa_5G569350	KGN51488	DELLA
Csa_5G421370	KGN51056	DELLA
Csa_5G140530	KGN49928	PAT1
Csa_6G511620	KGN49047	PAT1
Csa_6G502620	KGN48824	LAS
Csa_6G495620	KGN48608	SHR
Csa_6G495010	KGN48596	SHR
Csa_6G484540	KGN48376	HAM
Csa_6G190300	KGN47139	LISCL
Csa_6G110820	KGN46590	PAT1
Csa_6G109640	KGN46568	HAM
Csa_6G081510	KGN46310	SHR
Csa_6G040600	KGN45971	HAM
Csa_7G450500	KGN45491	SHR
Csa_7G407700	KGN45017	Gv6
Csa_7G372280	KGN44682	SCL28
Csa_7G322070	KGN44510	PAT1
Csa_7G044940	KGN43554	SHR
