# Supplementary material for: Genome-Wide Characterization of GRAS Family and Their Potential Roles in Cold Tolerance of Cucumber (Cucumis sativus L.)
Source: Int J Mol Sci. 2020 May 29;21(11):3857. doi: 10.3390/ijms21113857 (PMC7312588; doi:10.3390/ijms21113857)
Supplement: Supplementary file 1 [file ijms-21-03857-s001.zip › Supplementary files/Table S3.xlsx]

## Sheet: Sheet1
Table S3. 10 motif sequences of 51.35% of GRAS proteins identified by MEME tools
motif	amino acid sequence
1	CPYJKFAHFTANQAILEALEGEDRIHIIDFDIMQG
2	NVVACEGAERVERHETLGKWRSRMEMAGFKP
3	FLTRFVEALHYYSAJFDSLDA
4	EENGCLVLGWKDRPLVAASAW
5	LRLIKSLSPKIVTVVEQEANHNG
6	QWPTLIQALATRPGG
7	PYGDPMQRLAAYFAZALAARL
8	EGLEZTGRRLAEFAESLGVPFEFHPV
9	HLLLACAEAVSSNBLNLAQHLLKELNQLA
10	GEALAVNCVFQLHRLLDESV
