# Supplementary material for: Genome-Wide Characterization of GRAS Family and Their Potential Roles in Cold Tolerance of Cucumber (Cucumis sativus L.)
Source: Int J Mol Sci. 2020 May 29;21(11):3857. doi: 10.3390/ijms21113857 (PMC7312588; doi:10.3390/ijms21113857)
Supplement: Supplementary file 1 [file ijms-21-03857-s001.zip › Supplementary files/Table S4.xlsx]

## Sheet: Sheet1
Table S4. Biological process, cellular component and molecular function categories in GO enrichment of 37 GRAS genes
Category	Go_ID	num	qvalue	per	ratio
Biological process	GO:0005634 nucleus	19	9.77e-12	95	0.01
	GO:0043231 intracellular membrane-bounded organelle	19	3.79e-07	95	0.005
	GO:0043227 membrane-bounded organelle	19	3.79e-07	95	0.005
	GO:0044424 intracellular part	20	1.67e-06	100	0.004
	GO:0043229 intracellular organelle	19	1.67e-06	95	0.005
	GO:0043226 organelle	19	1.67e-06	95	0.005
	GO:0005622 intracellular	20	2.62e-06	100	0.004
	GO:0044464 cell part	20	1.32e-05	100	0.004
	GO:0005623 cell	20	1.65e-05	100	0.004
	GO:0005829 cytosol	1	0.702283	5	0.003
	GO:0005737 cytoplasm	2	1	10	0.001
	GO:0044444 cytoplasmic part	1	1	5	0
	GO:0005575 cellular_component	20	1	100	0.002
Cellular component	GO:0043565 sequence-specific DNA binding	16	1.35e-22	88.889	0.049
	GO:0001071 nucleic acid binding transcription factor activity	16	4.89e-20	88.889	0.032
	GO:0003700 transcription factor activity, sequence-specific DNA binding	16	4.89e-20	88.889	0.032
	GO:0003677 DNA binding	16	5.92e-13	88.889	0.011
	GO:0003676 nucleic acid binding	16	4.09e-09	88.889	0.006
	GO:0000989 transcription factor activity, transcription factor binding	4	3.8e-06	22.222	0.066
	GO:0000988 transcription factor activity, protein binding	4	5.05e-06	22.222	0.059
	GO:1901363 heterocyclic compound binding	16	7.91e-05	88.889	0.003
	GO:0097159 organic cyclic compound binding	16	7.91e-05	88.889	0.003
	GO:0005488 binding	16	0.0102513	88.889	0.002
	GO:0016740 transferase activity	1	1	5.556	0
	GO:0003824 catalytic activity	1	1	5.556	0
	GO:0003674 molecular_function	18	1	100	0.002
Molecular function	GO:0006355 regulation of transcription, DNA-templated	33	6.20933e-31	100	0.028
	GO:1903506 regulation of nucleic acid-templated transcription	33	6.20933e-31	100	0.028
	GO:2001141 regulation of RNA biosynthetic process	33	6.20933e-31	100	0.028
	GO:0051252 regulation of RNA metabolic process	33	8.20267e-31	100	0.028
	GO:2000112 regulation of cellular macromolecule biosynthetic process	33	8.88232e-31	100	0.027
	GO:0019219 regulation of nucleobase-containing compound metabolic process	33	8.88232e-31	100	0.027
	GO:0010556 regulation of macromolecule biosynthetic process	33	8.88232e-31	100	0.027
	GO:0031326 regulation of cellular biosynthetic process	33	9.59654e-31	100	0.027
	GO:0009889 regulation of biosynthetic process	33	9.59654e-31	100	0.027
	GO:0051171 regulation of nitrogen compound metabolic process	33	1.40548e-30	100	0.027
	GO:0006351 transcription, DNA-templated	33	2.46329e-30	100	0.026
	GO:0010468 regulation of gene expression	33	2.46329e-30	100	0.026
	GO:0097659 nucleic acid-templated transcription	33	3.19316e-30	100	0.026
	GO:0032774 RNA biosynthetic process	33	3.28932e-30	100	0.026
	GO:0080090 regulation of primary metabolic process	33	4.61046e-29	100	0.024
	GO:0031323 regulation of cellular metabolic process	33	5.74829e-29	100	0.023
	GO:0034654 nucleobase-containing compound biosynthetic process	33	1.06685e-28	100	0.023
	GO:0060255 regulation of macromolecule metabolic process	33	1.32908e-28	100	0.023
	GO:0018130 heterocycle biosynthetic process	33	1.2122e-27	100	0.021
	GO:0019438 aromatic compound biosynthetic process	33	1.39612e-27	100	0.021
	GO:0019222 regulation of metabolic process	33	3.08749e-27	100	0.021
	GO:1901362 organic cyclic compound biosynthetic process	33	4.73832e-27	100	0.02
	GO:0016070 RNA metabolic process	33	4.60552e-25	100	0.018
	GO:0050794 regulation of cellular process	33	6.47156e-24	100	0.016
	GO:0044271 cellular nitrogen compound biosynthetic process	33	1.15302e-23	100	0.016
	GO:0034645 cellular macromolecule biosynthetic process	33	1.26098e-23	100	0.016
	GO:0009059 macromolecule biosynthetic process	33	2.29406e-23	100	0.016
	GO:0090304 nucleic acid metabolic process	33	5.9715e-23	100	0.015
	GO:0010467 gene expression	33	6.81834e-23	100	0.015
	GO:0050789 regulation of biological process	33	2.3082e-22	100	0.015
	GO:0065007 biological regulation	33	1.79684e-21	100	0.014
	GO:0006139 nucleobase-containing compound metabolic process	33	2.28882e-21	100	0.014
	GO:0046483 heterocycle metabolic process	33	1.76509e-20	100	0.013
	GO:0006725 cellular aromatic compound metabolic process	33	2.63988e-20	100	0.013
	GO:1901360 organic cyclic compound metabolic process	33	4.67711e-20	100	0.012
	GO:0044249 cellular biosynthetic process	33	1.75252e-19	100	0.012
	GO:1901576 organic substance biosynthetic process	33	3.14934e-19	100	0.012
	GO:0009058 biosynthetic process	33	1.18446e-18	100	0.011
	GO:0034641 cellular nitrogen compound metabolic process	33	2.86e-18	100	0.011
	GO:0006807 nitrogen compound metabolic process	33	3.76167e-17	100	0.01
	GO:0044260 cellular macromolecule metabolic process	33	3.95876e-13	100	0.008
	GO:0043170 macromolecule metabolic process	33	2.23441e-11	100	0.007
	GO:0008356 asymmetric cell division	4	1.21268e-08	12.121	0.571
	GO:0009956 radial pattern formation	4	1.21268e-08	12.121	0.571
	GO:0044237 cellular metabolic process	33	1.78734e-08	100	0.005
	GO:0048731 system development	10	4.0395e-08	30.303	0.034
	GO:0044238 primary metabolic process	33	5.39674e-08	100	0.005
	GO:0009938 negative regulation of gibberellic acid mediated signaling pathway	3	1.10902e-07	9.091	1
	GO:2000033 regulation of seed dormancy process	3	1.10902e-07	9.091	1
	GO:2000034 regulation of seed maturation	3	1.10902e-07	9.091	1
	GO:0071704 organic substance metabolic process	33	2.26793e-07	100	0.005
	GO:0048367 shoot system development	7	6.891e-07	21.212	0.05
	GO:0009937 regulation of gibberellic acid mediated signaling pathway	3	1.00105e-06	9.091	0.6
	GO:0010187 negative regulation of seed germination	3	1.00105e-06	9.091	0.6
	GO:0080050 regulation of seed development	3	1.00105e-06	9.091	0.6
	GO:0048856 anatomical structure development	10	1.00105e-06	30.303	0.024
	GO:0009739 response to gibberellin	4	1.26025e-06	12.121	0.2
	GO:0007275 multicellular organism development	10	1.6588e-06	30.303	0.023
	GO:0044707 single-multicellular organism process	10	2.35676e-06	30.303	0.022
	GO:2000377 regulation of reactive oxygen species metabolic process	3	3.20789e-06	9.091	0.429
	GO:0009740 gibberellic acid mediated signaling pathway	3	4.87807e-06	9.091	0.375
	GO:0010162 seed dormancy process	3	4.87807e-06	9.091	0.375
	GO:0022611 dormancy process	3	4.87807e-06	9.091	0.375
	GO:0032501 multicellular organismal process	10	5.68453e-06	30.303	0.02
	GO:0010476 gibberellin mediated signaling pathway	3	6.93894e-06	9.091	0.333
	GO:0071370 cellular response to gibberellin stimulus	3	6.93894e-06	9.091	0.333
	GO:0044767 single-organism developmental process	10	6.93894e-06	30.303	0.019
	GO:0032502 developmental process	10	1.05768e-05	30.303	0.018
	GO:0003002 regionalization	4	1.08952e-05	12.121	0.114
	GO:0010431 seed maturation	3	1.28553e-05	9.091	0.273
	GO:0009863 salicylic acid mediated signaling pathway	3	1.62209e-05	9.091	0.25
	GO:0010029 regulation of seed germination	3	1.62209e-05	9.091	0.25
	GO:0042538 hyperosmotic salinity response	3	1.62209e-05	9.091	0.25
	GO:2000026 regulation of multicellular organismal development	5	1.62209e-05	15.152	0.058
	GO:0007389 pattern specification process	4	1.73091e-05	12.121	0.1
	GO:0071446 cellular response to salicylic acid stimulus	3	2.04383e-05	9.091	0.231
	GO:0051239 regulation of multicellular organismal process	5	2.41498e-05	15.152	0.053
	GO:0006972 hyperosmotic response	3	2.52928e-05	9.091	0.214
	GO:0048366 leaf development	4	2.65052e-05	12.121	0.089
	GO:0048581 negative regulation of post-embryonic development	3	3.03819e-05	9.091	0.2
	GO:1900140 regulation of seedling development	3	3.03819e-05	9.091	0.2
	GO:0009968 negative regulation of signal transduction	3	3.59828e-05	9.091	0.188
	GO:0010648 negative regulation of cell communication	3	3.59828e-05	9.091	0.188
	GO:0023057 negative regulation of signaling	3	3.59828e-05	9.091	0.188
	GO:0050793 regulation of developmental process	5	3.75815e-05	15.152	0.048
	GO:0071407 cellular response to organic cyclic compound	4	4.03158e-05	12.121	0.078
	GO:0071396 cellular response to lipid	4	4.30811e-05	12.121	0.077
	GO:0009867 jasmonic acid mediated signaling pathway	3	4.98415e-05	9.091	0.167
	GO:0051241 negative regulation of multicellular organismal process	3	5.84005e-05	9.091	0.158
	GO:0051093 negative regulation of developmental process	3	6.70571e-05	9.091	0.15
	GO:0071395 cellular response to jasmonic acid stimulus	3	6.70571e-05	9.091	0.15
	GO:0009987 cellular process	33	9.65075e-05	100	0.004
	GO:0033993 response to lipid	5	0.000103802	15.152	0.038
	GO:0009753 response to jasmonic acid	3	0.0001131	9.091	0.125
	GO:0009845 seed germination	3	0.0001131	9.091	0.125
	GO:0009966 regulation of signal transduction	4	0.000113491	12.121	0.059
	GO:0010646 regulation of cell communication	4	0.000117764	12.121	0.058
	GO:0023051 regulation of signaling	4	0.000117764	12.121	0.058
	GO:0009751 response to salicylic acid	3	0.000121844	9.091	0.12
	GO:0048609 multicellular organismal reproductive process	3	0.000121844	9.091	0.12
	GO:0048827 phyllome development	4	0.000127878	12.121	0.056
	GO:0014070 response to organic cyclic compound	4	0.000133786	12.121	0.056
	GO:0021700 developmental maturation	3	0.000149818	9.091	0.111
	GO:0009723 response to ethylene	3	0.000165838	9.091	0.107
	GO:0090351 seedling development	3	0.000182832	9.091	0.103
	GO:0048585 negative regulation of response to stimulus	3	0.000200813	9.091	0.1
	GO:0032504 multicellular organism reproduction	3	0.00024203	9.091	0.094
	GO:0051301 cell division	4	0.000301965	12.121	0.044
	GO:0008152 metabolic process	33	0.000477515	100	0.004
	GO:2000241 regulation of reproductive process	3	0.000494429	9.091	0.073
	GO:1901701 cellular response to oxygen-containing compound	4	0.000494429	12.121	0.039
	GO:0097305 response to alcohol	4	0.000850476	12.121	0.034
	GO:0099402 plant organ development	4	0.00132009	12.121	0.03
	GO:0048580 regulation of post-embryonic development	3	0.0013391	9.091	0.052
	GO:0009755 hormone-mediated signaling pathway	4	0.00148831	12.121	0.029
	GO:0048583 regulation of response to stimulus	4	0.00151563	12.121	0.029
	GO:0071229 cellular response to acid chemical	3	0.00174005	9.091	0.047
	GO:0032870 cellular response to hormone stimulus	4	0.00183024	12.121	0.027
	GO:1901700 response to oxygen-containing compound	5	0.00183024	15.152	0.019
	GO:0071495 cellular response to endogenous stimulus	4	0.00184881	12.121	0.027
	GO:0009725 response to hormone	5	0.0030269	15.152	0.017
	GO:0009719 response to endogenous stimulus	5	0.00333427	15.152	0.017
	GO:0009651 response to salt stress	3	0.00350952	9.091	0.036
	GO:0001101 response to acid chemical	4	0.00373935	12.121	0.022
	GO:0071310 cellular response to organic substance	4	0.00378423	12.121	0.022
	GO:0048523 negative regulation of cellular process	4	0.0049951	12.121	0.02
	GO:0048316 seed development	3	0.0049951	9.091	0.032
	GO:0051457 maintenance of protein location in nucleus	1	0.00505586	3.03	1
	GO:0090610 bundle sheath cell fate specification	1	0.00505586	3.03	1
	GO:1900459 positive regulation of brassinosteroid mediated signaling pathway	1	0.00505586	3.03	1
	GO:0006970 response to osmotic stress	3	0.00505983	9.091	0.031
	GO:0009737 response to abscisic acid	3	0.00505983	9.091	0.031
	GO:0030154 cell differentiation	3	0.00505983	9.091	0.031
	GO:0010154 fruit development	3	0.00578837	9.091	0.029
	GO:0010033 response to organic substance	5	0.00652135	15.152	0.014
	GO:0072593 reactive oxygen species metabolic process	3	0.00723239	9.091	0.027
	GO:0070887 cellular response to chemical stimulus	4	0.0073737	12.121	0.018
	GO:0048831 regulation of shoot system development	2	0.00785361	6.061	0.057
	GO:0001708 cell fate specification	1	0.00944305	3.03	0.5
	GO:1900457 regulation of brassinosteroid mediated signaling pathway	1	0.0140427	3.03	0.333
	GO:0048869 cellular developmental process	3	0.0157127	9.091	0.02
	GO:0048519 negative regulation of biological process	4	0.0248427	12.121	0.012
	GO:0009628 response to abiotic stimulus	4	0.0283679	12.121	0.012
	GO:0048608 reproductive structure development	3	0.0292532	9.091	0.016
	GO:0061458 reproductive system development	3	0.0292532	9.091	0.016
	GO:0001763 morphogenesis of a branching structure	1	0.0302006	3.03	0.143
	GO:0010223 secondary shoot formation	1	0.0302006	3.03	0.143
	GO:0010346 shoot axis formation	1	0.0302006	3.03	0.143
	GO:0045165 cell fate commitment	1	0.0302006	3.03	0.143
	GO:0055072 iron ion homeostasis	1	0.0302006	3.03	0.143
	GO:1901421 positive regulation of response to alcohol	1	0.0302006	3.03	0.143
	GO:0072595 maintenance of protein localization in organelle	1	0.0342375	3.03	0.125
	GO:0009629 response to gravity	1	0.037961	3.03	0.111
	GO:0009630 gravitropism	1	0.037961	3.03	0.111
	GO:0003006 developmental process involved in reproduction	3	0.0405094	9.091	0.014
	GO:0032507 maintenance of protein location in cell	1	0.0448057	3.03	0.091
	GO:0034504 protein localization to nucleus	1	0.0448057	3.03	0.091
	GO:0045185 maintenance of protein location	1	0.0448057	3.03	0.091
	GO:0045930 negative regulation of mitotic cell cycle	1	0.0448057	3.03	0.091
	GO:0009606 tropism	1	0.0485021	3.03	0.083
	GO:0009791 post-embryonic development	3	0.0511846	9.091	0.012
	GO:0042221 response to chemical	5	0.0540788	15.152	0.008
	GO:0051651 maintenance of location in cell	1	0.0592501	3.03	0.067
	GO:1901419 regulation of response to alcohol	1	0.0627227	3.03	0.062
	GO:0009742 brassinosteroid mediated signaling pathway	1	0.0682748	3.03	0.056
	GO:0043401 steroid hormone mediated signaling pathway	1	0.0682748	3.03	0.056
	GO:0048545 response to steroid hormone	1	0.0682748	3.03	0.056
	GO:0051235 maintenance of location	1	0.0682748	3.03	0.056
	GO:0071383 cellular response to steroid hormone stimulus	1	0.0682748	3.03	0.056
	GO:0071367 cellular response to brassinosteroid stimulus	1	0.0715389	3.03	0.053
	GO:0045786 negative regulation of cell cycle	1	0.0743283	3.03	0.05
	GO:0044702 single organism reproductive process	3	0.0743283	9.091	0.01
	GO:0007165 signal transduction	4	0.0826831	12.121	0.008
	GO:0044700 single organism signaling	4	0.0826857	12.121	0.008
	GO:0023052 signaling	4	0.0826899	12.121	0.008
	GO:0009967 positive regulation of signal transduction	1	0.0930657	3.03	0.038
	GO:0023056 positive regulation of signaling	1	0.0930657	3.03	0.038
	GO:0010016 shoot system morphogenesis	1	0.0948957	3.03	0.037
	GO:0010647 positive regulation of cell communication	1	0.0948957	3.03	0.037
	GO:0055076 transition metal ion homeostasis	1	0.0948957	3.03	0.037
	GO:0022414 reproductive process	3	0.0956235	9.091	0.009
	GO:0000003 reproduction	3	0.0957637	9.091	0.009
	GO:0007346 regulation of mitotic cell cycle	1	0.0961306	3.03	0.036
	GO:0009741 response to brassinosteroid	1	0.0961306	3.03	0.036
	GO:0007154 cell communication	4	0.118154	12.121	0.007
	GO:0055065 metal ion homeostasis	1	0.130352	3.03	0.026
	GO:0097306 cellular response to alcohol	1	0.142125	3.03	0.023
	GO:0048646 anatomical structure formation involved in morphogenesis	1	0.147516	3.03	0.022
	GO:0055080 cation homeostasis	1	0.164863	3.03	0.02
	GO:0098771 inorganic ion homeostasis	1	0.17584	3.03	0.018
	GO:0048584 positive regulation of response to stimulus	1	0.183664	3.03	0.017
	GO:0050801 ion homeostasis	1	0.190339	3.03	0.016
	GO:0051726 regulation of cell cycle	1	0.190339	3.03	0.016
	GO:0000278 mitotic cell cycle	1	0.22819	3.03	0.013
	GO:0048878 chemical homeostasis	1	0.245741	3.03	0.012
	GO:0033365 protein localization to organelle	1	0.252352	3.03	0.012
	GO:0051716 cellular response to stimulus	4	0.270626	12.121	0.005
	GO:0065008 regulation of biological quality	2	0.277493	6.061	0.006
	GO:0009653 anatomical structure morphogenesis	1	0.365728	3.03	0.007
	GO:0050896 response to stimulus	6	0.408538	18.182	0.004
	GO:0007049 cell cycle	1	0.46983	3.03	0.005
	GO:0009605 response to external stimulus	1	0.478601	3.03	0.005
	GO:0048522 positive regulation of cellular process	1	0.492437	3.03	0.005
	GO:0034613 cellular protein localization	1	0.496355	3.03	0.005
	GO:0042592 homeostatic process	1	0.496355	3.03	0.005
	GO:0070727 cellular macromolecule localization	1	0.500796	3.03	0.005
	GO:0006950 response to stress	3	0.512956	9.091	0.003
	GO:0008104 protein localization	1	0.611532	3.03	0.003
	GO:0048518 positive regulation of biological process	1	0.611532	3.03	0.003
	GO:0033036 macromolecule localization	1	0.679639	3.03	0.003
	GO:0051641 cellular localization	1	0.707765	3.03	0.003
	GO:0044763 single-organism cellular process	10	0.788441	30.303	0.003
	GO:0044699 single-organism process	11	0.990791	33.333	0.002
	GO:1902578 single-organism localization	1	0.991288	3.03	0.001
	GO:0051179 localization	1	0.997056	3.03	0.001
	GO:0008150 biological_process	33	1	100	0.003
