# Supplementary material for: Genome-Wide Characterization of GRAS Family and Their Potential Roles in Cold Tolerance of Cucumber (Cucumis sativus L.)
Source: Int J Mol Sci. 2020 May 29;21(11):3857. doi: 10.3390/ijms21113857 (PMC7312588; doi:10.3390/ijms21113857)
Supplement: Supplementary file 1 [file ijms-21-03857-s001.zip › Supplementary files/Table S5.xlsx]

## Sheet: Sheet1
Table S5. Top GO enrichments of GRAS family genes in cucumber
ontology categories	functional terms	num
Biological Process	regulation of biological process	33
Biological Process	biological regulation	33
Biological Process	multicellular organismal process	10
Biological Process	developmental process	10
Biological Process	cellular process	33
Biological Process	metabolic process	33
Biological Process	negative regulation of biological process	4
Biological Process	signaling	4
Biological Process	reproductive process	3
Biological Process	reproduction	3
Biological Process	response to stimulus	6
Biological Process	positive regulation of biological process	1
Biological Process	single-organism process	11
Biological Process	response to hormone	5
Biological Process	localization	1
Molecular Function	nucleic acid binding transcription factor activity	16
Molecular Function	transcription factor activity, protein binding	4
Molecular Function	binding	16
Molecular Function	catalytic activity	1
Cellular Component	organelle	19
Cellular Component	cell part	20
Cellular Component	cell	20
