# Supplementary material for: Genome-Wide Characterization of GRAS Family and Their Potential Roles in Cold Tolerance of Cucumber (Cucumis sativus L.)
Source: Int J Mol Sci. 2020 May 29;21(11):3857. doi: 10.3390/ijms21113857 (PMC7312588; doi:10.3390/ijms21113857)
Supplement: Supplementary file 1 [file ijms-21-03857-s001.zip › Supplementary files/Table S6.xlsx]

## Sheet: txt1. enrichment.KEGG
Table S6 KEGG enrichment of cucumber GRAS genes
#term ID	term description	observed gene count	background gene count	false discovery rate	matching proteins in your network (IDs)	matching proteins in your network (labels)
csv04075	Plant hormone signal transduction	9	245	8.7e-11	XP_004135640.1,XP_004148878.1,XP_004150593.1,XP_004155733.1,XP_004156405.1,XP_004161044.1,XP_004162571.1,XP_004163240.1,XP_004166381.1	GID1a,GID1b,XP_004156405.1,XP_004161044.1,XP_004162571.1,XP_004163240.1,XP_004166381.1,della1,della2
