# Supplementary material for: Genome-Wide Characterization of GRAS Family and Their Potential Roles in Cold Tolerance of Cucumber (Cucumis sativus L.)
Source: Int J Mol Sci. 2020 May 29;21(11):3857. doi: 10.3390/ijms21113857 (PMC7312588; doi:10.3390/ijms21113857)
Supplement: Supplementary file 1 [file ijms-21-03857-s001.zip › Supplementary files/Table S7.xlsx]

## Sheet: Sheet1
Table S7. Fold change of 37 GRAS genes expression qRT-PCR
gene_ID	leaf 0h	leaf 6h	leaf 12h	leaf 24h	leaf 3d	leaf 6d	root 0h	root 6h	root 12h	root 24h	root 3d	root 6d
Csa3G020600	1.68077	1.38396	-0.104471	-0.0867516	-1.27839	-0.0867516	1.25107	0.125882	-0.13548	-0.768951	-1.84098	-0.13991
Csa4G043840	0.767441	0.679371	0.229498	0.215217	0.24378	0.741258	2.20751	-0.794021	-1.13678	-1.01777	-1.32244	-0.813063
Csa6G511620	0.743371	-0.0491065	-0.0414865	-0.780624	-0.310726	0.870371	2.77537	-0.900004	-0.407245	-0.785704	-0.734905	-0.379306
Csa5G140530	-0.259867	0.942628	0.403021	-0.223489	-0.480156	-0.496324	2.88481	-1.09656	-0.52866	-0.322518	-0.643857	-0.179027
Csa7G322070	1.13138	1.26464	-0.149243	-0.825308	-0.789554	-0.184997	2.3925	-0.701796	-0.578284	-0.552282	-0.948819	-0.0582347
Csa6G109640	-1.56463	1.55935	-0.96108	-0.409523	-1.21086	-0.712428	0.993104	0.994234	0.279923	0.815656	-0.702255	0.918508
Csa6G110820	-0.166146	-0.646445	-0.592023	-0.587703	-0.467629	-0.198973	3.20717	-0.0944472	-0.0979026	-0.143686	-0.461582	0.249364
Csa6G495620	-0.812189	-0.713607	-0.833503	-0.463822	-0.216036	0.424079	3.0265	-0.0548416	-0.050845	0.0923648	-0.668979	0.270878
Csa1G408720	-1.39002	-0.89418	-1.11022	0.560801	0.949924	0.951226	-1.84812	0.0740722	0.549089	0.938212	0.076675	1.14253
Csa3G043910	-1.37706	-0.746391	-0.750809	-0.138085	0.631049	2.37229	-1.14071	0.774816	-0.0650801	0.179629	-0.564762	0.825117
Csa6G190300	1.07364	-1.16635	-0.346701	-0.456185	-0.109978	2.65672	0.3901	-0.826065	-0.829024	-0.346701	-0.491694	0.45224
Csa7G407700	-0.497664	-0.477013	-0.459325	-0.386084	-0.0721111	3.19949	-0.36945	-0.434726	-0.431832	-0.371707	-0.187094	0.487514
Csa1G002800	-0.305293	-0.0202262	-0.564297	0.397601	0.395972	3.06176	-0.61398	-0.628641	-0.563483	-0.85588	-0.275158	-0.028371
Csa2G285340	-0.563974	-0.583845	-0.558577	-0.113563	0.670239	3.11413	-0.439596	-0.244565	-0.381209	-0.373849	-0.573296	0.0481035
Csa6G040600	-0.368847	-0.571477	-0.592998	-0.050082	0.835152	3.04824	-0.412703	-0.356665	-0.591374	-0.521936	-0.514627	0.0973216
Csa7G372280	-0.738317	-0.506276	-0.442556	0.443705	0.791121	2.89915	-0.68203	-0.541502	-0.610501	-0.506383	-0.490063	0.383648
Csa2G405020	-0.52655	-0.423495	-0.458351	0.0260007	0.716825	3.04624	-0.5513	-0.553842	-0.585127	-0.537745	-0.454054	0.301399
Csa6G484540	-0.535078	-0.447026	-0.44407	0.0558628	0.685449	3.07263	-0.551521	-0.542238	-0.560842	-0.519051	-0.421375	0.207264
Csa3G039300	-0.568131	-0.512008	-0.503692	0.162149	0.982028	2.9365	-0.467183	-0.589785	-0.614107	-0.579324	-0.46849	0.222039
Csa7G044940	-0.569562	-0.275005	-0.46801	0.0641327	0.968546	2.97064	-0.671115	-0.500469	-0.575758	-0.54909	-0.515284	0.12097
Csa4G196810	-0.594786	-1.04968	-1.03136	-0.409669	0.677025	2.87253	0.0136363	0.187381	-0.0988239	-0.202439	-0.656703	0.292892
Csa6G081510	-0.46262	-0.819156	-0.738548	-0.00315199	0.720463	2.69909	0.977789	-0.623216	-0.807375	-0.587872	-0.602134	0.246734
Csa3G734180	-0.224323	0.357835	-0.128099	1.00254	1.12041	2.20534	-0.423989	-1.38383	-1.24671	-0.751152	-0.669361	0.14133
Csa4G038690	-0.2663	-0.416408	-0.769478	0.65443	0.972616	2.78448	-0.413236	-0.603513	-0.741993	-0.438607	-0.864616	0.102626
Csa6G495010	-0.0304352	-0.0214174	-0.498462	0.368154	1.14279	2.7146	-0.875408	-0.691444	-0.809577	-0.73022	-0.69956	0.130984
Csa1G523610	-0.207403	0.11496	0.0604431	-0.843832	0.610356	2.08825	-1.18871	-1.19938	-1.02872	-0.538062	0.959978	1.17212
Csa4G043830	-0.977275	0.782889	0.262011	0.274593	1.35283	1.74035	-0.0638515	-1.56232	-1.38743	-0.952111	0.342534	0.18778
Csa3G405510	2.80304	0.14731	-0.255199	-0.508324	0.304994	0.74485	-0.699205	-1.04777	-0.914983	-0.831991	0.14731	0.109964
Csa4G061850	1.90231	1.64619	0.0433753	0.31602	0.57214	0.0144584	-1.42312	-1.34876	-0.948059	-0.704332	-0.0433753	-0.0268513
Csa5G569350	1.6217	2.07579	0.917477	0.0785675	-0.152325	-0.317798	-1.39914	-0.752645	-0.925814	-0.260075	-0.794975	-0.0907535
Csa6G502620	1.79793	2.09323	0.517079	0.251311	0.055676	-0.165798	-1.23994	-0.442639	-0.771158	-0.509081	-1.09229	-0.494317
Csa5G421370	-0.0880296	2.78145	0.310546	0.692188	0.2871	0.361345	-0.666355	-1.03758	-1.01934	-0.653329	-0.562152	-0.405848
Csa7G450500	-0.753646	1.6717	-0.296616	1.88316	0.605837	1.16679	-0.918322	-0.786291	-0.81676	-0.689988	-0.758724	-0.307135
Csa1G616330	-1.18308	0.52461	0.858383	0.00387925	0.803728	1.26811	1.91247	-0.796346	-1.00912	-0.899248	-0.981796	-0.501586
Csa3G061550	1.64724	0.566601	1.03712	0.364951	0.121938	0.975071	0.623476	-1.38785	-1.16552	-0.958697	-1.42921	-0.395113
Csa5G623560	0.298737	1.28157	1.20614	-0.222138	0.595707	1.51726	0.517929	-0.933922	-0.985774	-0.931565	-1.608	-0.735942
