# Supplementary material for: Genome-Wide Characterization of GRAS Family and Their Potential Roles in Cold Tolerance of Cucumber (Cucumis sativus L.)
Source: Int J Mol Sci. 2020 May 29;21(11):3857. doi: 10.3390/ijms21113857 (PMC7312588; doi:10.3390/ijms21113857)
Supplement: Supplementary file 1 [file ijms-21-03857-s001.zip › Supplementary files/Table S8.xlsx]

## Sheet: txt 2. string_mapping
Table S8 GO annotation of 37 cucumber GRAS genes responding to cold
Query Index	Query Item	String Id	Preferred Name	Annotation
1	Csa_1G616330	3659.XP_004154646.1	XP_004154646.1	Scarecrow-like protein 3-like; Belongs to the GRAS family
2	Csa_1G523610	3659.XP_004153085.1	XP_004153085.1	Scarecrow-like protein 14-like; Belongs to the GRAS family
3	Csa_1G408720	3659.XP_004161044.1	XP_004161044.1	DELLA protein GAI-like; Belongs to the GRAS family
4	Csa_1G002800	3659.XP_004161347.1	XP_004161347.1	DELLA protein GAI1-like; Belongs to the GRAS family
5	Csa_2G405020	3659.XP_004171790.1	XP_004171790.1	DELLA protein GAI1-like; Belongs to the GRAS family
6	Csa_2G285340	3659.XP_004161740.1	XP_004161740.1	Protein SHORT-ROOT-like; Belongs to the GRAS family
7	Csa_3G734180	3659.XP_004156649.1	XP_004156649.1	Scarecrow-like protein 9-like; Belongs to the GRAS family
8	Csa_3G405510	3659.XP_004160267.1	XP_004160267.1	Uncharacterized protein; Chitin-inducible gibberellin-responsive protein 1-like; Belongs to the GRAS family
9	Csa_3G289300	3659.XP_004166381.1	XP_004166381.1	DELLA protein GAI-like; Belongs to the GRAS family
10	Csa_3G061550	3659.XP_004149575.1	XP_004149575.1	Uncharacterized protein; Scarecrow-like transcription factor PAT1-like; Belongs to the GRAS family
11	Csa_3G043910	3659.XP_004162787.1	XP_004162787.1	GRAS family transcription factor; Scarecrow-like protein 28-like; Belongs to the GRAS family
12	Csa_3G039300	3659.XP_004147990.1	XP_004147990.1	Uncharacterized protein; Derived by automated computational analysis using gene prediction method: Gnomon. Supporting evidence includes similarity to: 5 Proteins; Belongs to the GRAS family
13	Csa_3G020600	3659.XP_004147202.1	XP_004147202.1	Scarecrow-like protein 27-like; Belongs to the GRAS family
14	Csa_4G196810	3659.XP_004163982.1	XP_004163982.1	Uncharacterized protein LOC101230653; Belongs to the GRAS family
15	Csa_4G061850	3659.XP_004166797.1	XP_004166797.1	Scarecrow-like protein 23-like; Belongs to the GRAS family
16	Csa_4G043840	3659.XP_004146542.1	XP_004146542.1	GRAS family transcription factor; Scarecrow-like protein 15-like; Belongs to the GRAS family
17	Csa_4G043830	3659.XP_004169023.1	XP_004169023.1	Scarecrow-like protein 15-like; Belongs to the GRAS family
18	Csa_4G038690	3659.XP_004149153.1	XP_004149153.1	Uncharacterized protein; Derived by automated computational analysis using gene prediction method: Gnomon. Supporting evidence includes similarity to: 9 ESTs, 5 Proteins; Belongs to the GRAS family
19	Csa_5G623560	3659.XP_004166266.1	XP_004166266.1	The sequence of the model RefSeq protein was modified relative to its source genomic sequence to represent the inferred complete CDS: inserted 1 base in 1 codon; Belongs to the GRAS family
20	Csa_5G569350	3659.XP_004150593.1	della1	DELLA protein GAIP-B-like; Belongs to the GRAS family
21	Csa_5G421370	3659.XP_004155733.1	della2	DELLA protein GAI-like; Belongs to the GRAS family
22	Csa_5G140530	3659.XP_004145975.1	XP_004145975.1	Scarecrow-like protein 8-like; Belongs to the GRAS family
23	Csa_6G511620	3659.XP_004170199.1	XP_004170199.1	Uncharacterized protein; Upstream in-frame stop codon; Belongs to the GRAS family
24	Csa_6G502620	3659.XP_004170737.1	XP_004170737.1	Chitin-inducible gibberellin-responsive protein; Scarecrow-like protein 4-like; Belongs to the GRAS family
25	Csa_6G495620	3659.XP_004174016.1	XP_004174016.1	Protein SHORT-ROOT-like; Belongs to the GRAS family
26	Csa_6G495010	3659.XP_004166166.1	XP_004166166.1	Scarecrow-like protein 32-like; Belongs to the GRAS family
27	Csa_6G484540	3659.XP_004165446.1	XP_004165446.1	Nodulation-signaling pathway 2 protein-like; Belongs to the GRAS family
28	Csa_6G190300	3659.XP_004163236.1	XP_004163236.1	Scarecrow-like protein 14-like; Belongs to the GRAS family
29	Csa_6G110820	3659.XP_004140012.1	XP_004140012.1	Uncharacterized protein; Upstream in-frame stop codon; Belongs to the GRAS family
30	Csa_6G109640	3659.XP_004163758.1	XP_004163758.1	Uncharacterized protein; Upstream in-frame stop codon; Belongs to the GRAS family
31	Csa_6G081510	3659.XP_004145036.1	XP_004145036.1	Protein SHORT-ROOT-like; Belongs to the GRAS family
32	Csa_6G040600	3659.XP_004164127.1	XP_004164127.1	Nodulation-signaling pathway 2 protein-like; Belongs to the GRAS family
33	Csa_7G450500	3659.XP_004155968.1	XP_004155968.1	The sequence of the model RefSeq protein was modified relative to its source genomic sequence to represent the inferred complete CDS: inserted 1 base in 1 codon; Belongs to the GRAS family
34	Csa_7G407700	3659.XP_004136152.1	XP_004136152.1	DELLA protein GAI1-like; Belongs to the GRAS family
35	Csa_7G372280	3659.XP_004164204.1	XP_004164204.1	Protein SCARECROW-like; Belongs to the GRAS family
36	Csa_7G322070	3659.XP_004154460.1	XP_004154460.1	Scarecrow-like protein 1-like; Belongs to the GRAS family
37	Csa_7G044940	3659.XP_004144576.1	XP_004144576.1	Scarecrow-like protein 32-like; Belongs to the GRAS family
