# Supplementary material for: Genome-Wide Characterization of GRAS Family and Their Potential Roles in Cold Tolerance of Cucumber (Cucumis sativus L.)
Source: Int J Mol Sci. 2020 May 29;21(11):3857. doi: 10.3390/ijms21113857 (PMC7312588; doi:10.3390/ijms21113857)
Supplement: Supplementary file 1 [file ijms-21-03857-s001.zip › Supplementary files/Table S9.xlsx]

## Sheet: Sheet1
Table S9. Oligonucleotides used for qRT-PCR
gene_ID	Forward primer	Reverse primer	Product length(bp)
Csa6G484600	CTGGTATCGCTGACCGTATG	CTGTGGACGATGGATGGG	196	Internal reference for qRT-PCR
Csa1G002800	CAACTGAAGATGCGGAAGCC	GCACAGGCAACAAGAAGGTG	124
Csa1G408720	TTCGCTTGAAGCCTGCTGTA	GCTTGCTTGAAAGCGTTGGA	195
Csa1G523610	CCCTCTTCCTCTAGCTCCGA	TCAGCAGCTTGAAGAGCCAA	155
Csa1G616330	ACATCCCTGGAGAGGTTGAAG	AGAATTGTTTCGCAAGCTATGATGT	80
Csa2G285340	ACCGGTGTCGTTTAGTGAGG	CCATCACTGTCCACCCATCC	80
Csa2G405020	GCCACAACAAGGAGATCATCAAG	TCCAACTGGAAGAGGAGCCA	133
Csa3G020600	CGAAGTGACCTCCCCTTTCC	TTCAGGTGCTCGAAGTCGTC	174
Csa3G039300	ACTGCCACTGGTGTTGATCT	TGTGCAAGTAGAGTACGCAGT	199
Csa3G043910	ATGGCTGAACAAGAAGCCGA	GGAAGGCTTGTGTCAAGGGA	107
Csa3G061550	AGTTCAACCCGGTGAAGCAA	TCGACAACCGTCACGACTTT	144
Csa3G405510	GAAAGAGGAATCGGGGGCAA	ATGTGGATGCGGTCTTCGTT	177
Csa3G734180	TGAGGGATGGGAGAGAGTGG	CAGTTGCACAAATCCAGCCC	82
Csa4G038690	TCGAATCGCTAGAGCCGAAC	TGCGTACTCTTCTTTCGCGT	132
Csa4G043830	TAGAAGGGGGAGGGGGAATG	ACAGCACCAACTCAGCATGT	171
Csa4G043840	TTGAAGGGGCGGGAAGAATG	GCAAACTGACTCAACGCCAC	88
Csa4G061850	TCAACAGGACGAAGACTGGC	TATCGCTTCCCGTTACGTCG	178
Csa4G196810	CTTGAAGCCACTGGCAAACG	ACGGCTTCTCTCTTGCTCAC	131
Csa5G140530	GTGGTGACGGTAATGGAGCA	CTTGCGACCGAGTCCTTCTT	165
Csa5G421370	GGCCGGTGATAGTTGTGGAA	CTTGAGCGAAATACGTGGCG	189
Csa5G569350	ATGCAATGGCCAGCTCTGAT	TCCACATGGATAGCTTCGGC	158
Csa5G623560	TTGCTTGTGAGGGAGCAGAG	ATGGAACCTTTCCGAACCCC	93
Csa6G040600	CTTGCAGCGTTTCAGTTGCT	CCTCTGCAACAGCCTCAAGA	94
Csa6G081510	GCAACACCCTTTGCACTCAG	AGGGGACTCCCATTAGCCTT	171
Csa6G109640	GGCCTTGCAATTGCTCCTTC	GCTTCGAGGAGAGCTTGGTT	165
Csa6G110820	CAGCTTATGCTCGTGGAGGT	CACTGCTAAAGCCTCCCCTC	161
Csa6G190300	GGCATGTGAGGGTGTTCAGA	AGGAAGCTGCCTGAATCCTG	91
Csa6G484540	CTCATGTGTGGGGAAGTGGT	GCATTTCTCATGTTGCACCCA	134
Csa6G495010	TGCGGATTTCACCTCAACCA	TGAACTCGCTGAACCCCTTC	183
Csa6G495620	CTGCGGCTTCCCAGAAAGTA	CCGACGCAGTTAATCGCAAG	175
Csa6G502620	GCTCCAATGCTTGGAAGCTG	ATTCACGGCGAGGGTTTCAT	174
Csa6G511620	CATCGAGATGCTTCAGTGGC	AATCTCTGGGATGGGTCGC	188
Csa7G044940	GAAGGGAAGCAAAGGGTGGA	CCCACGTCATCACAAAACGG	101
Csa7G322070	TGCAAAGAACCCCCTTCCTC	CGCTGCCTCAATAATCGCAC	114
Csa7G372280	TTGCAATGGCCTCCACTTCT	ACCTTTCCTGCAATGGGGTT	182
Csa7G407700	TTGAAAACGCCCTTGCATCG	CCTTGCAAAGAATGCCCTCC	83
Csa7G450500	ATCCGTCTAACGGTCATCGC	AGTGAGTGAATGTCCAGGCG	161
